# Supplementary material for: Modeling risk dependence and portfolio VaR forecast through vine copula for cryptocurrencies
Source: PLoS One. 2020 Dec 23;15(12):e0242102. doi: 10.1371/journal.pone.0242102 (PMC7757910; doi:10.1371/journal.pone.0242102)
Supplement: S1 Data — (XLSX) [file pone.0242102.s001.xlsx]

## Sheet: 2017-2018
Date	Bitcoin	Ethereum	Litecoin
2017-01-01	998.33	8.17	4.51
2017-01-02	1021.75	8.38	4.65
2017-01-03	1043.84	9.73	4.63
2017-01-04	1154.73	11.25	4.84
2017-01-05	1013.38	10.25	4.29
2017-01-06	902.2	10.25	3.86
2017-01-07	908.59	9.87	3.96
2017-01-08	911.2	10.29	3.99
2017-01-09	902.83	10.33	4.3
2017-01-10	907.68	10.55	4.59
2017-01-11	777.76	9.72	3.85
2017-01-12	804.83	9.86	3.96
2017-01-13	823.98	9.77	3.89
2017-01-14	818.41	9.65	3.9
2017-01-15	821.8	9.9	3.93
2017-01-16	831.53	9.64	3.9
2017-01-17	907.94	10.3	3.94
2017-01-18	886.62	10.23	3.84
2017-01-19	899.07	10.4	3.86
2017-01-20	895.03	10.6	3.89
2017-01-21	921.79	10.91	3.9
2017-01-22	924.67	10.7	3.84
2017-01-23	921.01	10.82	3.84
2017-01-24	892.69	10.63	3.79
2017-01-25	901.54	10.57	3.71
2017-01-26	917.59	10.59	3.83
2017-01-27	919.75	10.54	3.86
2017-01-28	921.59	10.56	3.85
2017-01-29	919.5	10.48	3.85
2017-01-30	920.38	10.57	4.02
2017-01-31	970.4	10.73	4.08
2017-02-01	989.02	10.73	4.08
2017-02-02	1011.8	10.82	4.09
2017-02-03	1029.91	11.11	4.08
2017-02-04	1042.9	11.43	4.06
2017-02-05	1027.34	11.35	4.04
2017-02-06	1038.15	11.39	4.04
2017-02-07	1061.35	11.52	4.04
2017-02-08	1063.07	11.43	4.02
2017-02-09	994.38	11.03	3.8
2017-02-10	988.67	11.28	3.78
2017-02-11	1004.45	11.35	3.79
2017-02-12	999.18	11.4	3.76
2017-02-13	990.64	11.27	3.72
2017-02-14	1004.55	13.03	3.77
2017-02-15	1007.48	12.92	3.81
2017-02-16	1027.44	12.9	3.79
2017-02-17	1046.21	12.68	3.83
2017-02-18	1054.42	12.81	3.79
2017-02-19	1047.87	12.76	3.76
2017-02-20	1079.98	12.43	3.77
2017-02-21	1115.3	12.67	3.78
2017-02-22	1117.44	12.6	3.81
2017-02-23	1166.72	13.12	3.84
2017-02-24	1173.68	13.07	3.85
2017-02-25	1143.84	13.55	3.83
2017-02-26	1165.2	14.52	3.83
2017-02-27	1179.97	15.4	3.8
2017-02-28	1179.97	15.82	3.77
2017-03-01	1222.5	17.35	3.8
2017-03-02	1251.01	19.03	3.92
2017-03-03	1274.99	19.46	3.92
2017-03-04	1255.15	18.62	3.88
2017-03-05	1267.12	19.3	3.9
2017-03-06	1272.83	19.61	3.92
2017-03-07	1223.54	18.89	3.82
2017-03-08	1150	16.65	3.78
2017-03-09	1188.49	17.75	3.84
2017-03-10	1116.72	19.33	3.75
2017-03-11	1175.83	21.47	3.8
2017-03-12	1221.38	23.44	3.84
2017-03-13	1231.92	28.59	4.17
2017-03-14	1240	28.65	4.06
2017-03-15	1249.61	35.06	4.16
2017-03-16	1187.81	46.35	4.24
2017-03-17	1100.23	46.83	4.06
2017-03-18	973.82	34.16	3.97
2017-03-19	1036.74	44.74	3.96
2017-03-20	1054.23	43.39	4.03
2017-03-21	1120.54	43.15	4.01
2017-03-22	1049.14	42.34	3.94
2017-03-23	1038.59	43.68	3.98
2017-03-24	937.52	53.11	4.08
2017-03-25	972.78	51.25	4.07
2017-03-26	966.72	50.52	4.06
2017-03-27	1045.77	49.67	4.08
2017-03-28	1047.15	50.77	4.16
2017-03-29	1039.97	53.13	4.19
2017-03-30	1026.43	52.21	6.98
2017-03-31	1071.79	50.04	6.67
2017-04-01	1080.5	50.7	6.88
2017-04-02	1102.17	48.75	7.74
2017-04-03	1143.81	44.36	8.07
2017-04-04	1133.25	44.64	8.29
2017-04-05	1124.78	45.3	11.09
2017-04-06	1182.68	43.24	10.25
2017-04-07	1176.9	42.16	9.37
2017-04-08	1175.95	44.31	9.92
2017-04-09	1187.87	43.27	8.71
2017-04-10	1187.13	43.44	8.92
2017-04-11	1205.01	43.41	8.85
2017-04-12	1200.37	46.29	10.79
2017-04-13	1169.28	50.22	10.15
2017-04-14	1167.54	47.57	10.39
2017-04-15	1172.52	49.1	10.79
2017-04-16	1182.94	48.72	10.71
2017-04-17	1193.91	48.3	10.42
2017-04-18	1211.67	50.71	10.32
2017-04-19	1210.29	48.31	9.66
2017-04-20	1229.08	49.67	10.33
2017-04-21	1222.05	48.22	11.23
2017-04-22	1231.71	48.55	13.06
2017-04-23	1207.21	48.49	13.94
2017-04-24	1250.15	50.03	14.97
2017-04-25	1265.49	49.89	15.21
2017-04-26	1281.08	52.72	14.85
2017-04-27	1317.73	62.17	14.62
2017-04-28	1316.48	70.16	14.34
2017-04-29	1321.79	68.38	15.74
2017-04-30	1347.89	79.02	15.71
2017-05-01	1421.6	76.3	15.92
2017-05-02	1452.82	77.26	15.9
2017-05-03	1490.09	79.72	21.04
2017-05-04	1537.67	96.98	23.39
2017-05-05	1555.45	94.4	26.27
2017-05-06	1578.8	97.81	28.16
2017-05-07	1596.71	94.01	30.29
2017-05-08	1723.35	91.42	28.96
2017-05-09	1755.36	91.16	33.58
2017-05-10	1787.13	89.52	31.96
2017-05-11	1848.57	89.88	30.72
2017-05-12	1724.24	88.66	27.45
2017-05-13	1804.91	90.84	28.91
2017-05-14	1808.91	90.79	28.89
2017-05-15	1738.43	92.41	25.37
2017-05-16	1734.45	89.44	23.33
2017-05-17	1839.09	89.86	25.4
2017-05-18	1888.65	96.91	28.36
2017-05-19	1987.71	129.53	27.7
2017-05-20	2084.73	126.52	27.51
2017-05-21	2041.2	157.94	26.3
2017-05-22	2173.4	174.26	25.38
2017-05-23	2320.42	181.95	32.11
2017-05-24	2443.64	190.05	34.45
2017-05-25	2304.98	174.45	29.9
2017-05-26	2202.42	160.4	23.75
2017-05-27	2038.87	157.76	23.74
2017-05-28	2155.8	170.51	24.22
2017-05-29	2255.61	194.91	25.21
2017-05-30	2175.47	231.91	24.14
2017-05-31	2286.41	230.67	25.3
2017-06-01	2407.88	222.24	28.8
2017-06-02	2488.55	223.77	28.94
2017-06-03	2515.35	224.38	27.66
2017-06-04	2511.81	245.33	27.94
2017-06-05	2686.81	248.46	30.84
2017-06-06	2863.2	264.47	30.55
2017-06-07	2732.16	258.07	28.39
2017-06-08	2805.62	261.67	30.21
2017-06-09	2823.81	281.74	29.68
2017-06-10	2947.71	337.67	30.44
2017-06-11	2958.11	340.61	33.22
2017-06-12	2659.63	401.49	29.5
2017-06-13	2717.02	397.54	30.64
2017-06-14	2506.37	359.05	30.22
2017-06-15	2464.58	361.93	30.22
2017-06-16	2518.56	370.23	35.7
2017-06-17	2655.88	379.41	47.65
2017-06-18	2548.29	371.46	46.04
2017-06-19	2589.6	370.06	50.32
2017-06-20	2721.79	359.01	47.22
2017-06-21	2689.1	336.87	47.79
2017-06-22	2705.41	336.37	47.71
2017-06-23	2744.91	341.74	47.34
2017-06-24	2608.72	323.7	44.49
2017-06-25	2589.41	303.25	43.92
2017-06-26	2478.45	272.69	41.13
2017-06-27	2552.45	293.09	40.54
2017-06-28	2574.79	327.93	42.85
2017-06-29	2539.32	302.88	41.07
2017-06-30	2480.84	294.92	40.35
2017-07-01	2434.55	274.6	38.99
2017-07-02	2506.47	287.99	41.57
2017-07-03	2564.06	282.9	46.43
2017-07-04	2601.64	273.3	55.33
2017-07-05	2601.99	268.77	53.19
2017-07-06	2608.56	270.55	51.13
2017-07-07	2518.66	245.99	46.58
2017-07-08	2571.34	251.7	52.14
2017-07-09	2518.44	242.14	49.58
2017-07-10	2372.56	215.36	46.58
2017-07-11	2337.79	197.4	45.33
2017-07-12	2398.84	230.77	48.75
2017-07-13	2357.9	209.73	46.33
2017-07-14	2233.34	199.66	42.8
2017-07-15	1998.86	170.65	38.92
2017-07-16	1929.82	157.36	40.91
2017-07-17	2228.41	193.42	42.67
2017-07-18	2318.88	234.39	44.3
2017-07-19	2273.43	199.7	40.86
2017-07-20	2817.6	227.26	45.02
2017-07-21	2667.76	218.3	45.76
2017-07-22	2810.12	229.48	46.56
2017-07-23	2730.4	225.95	44.06
2017-07-24	2754.86	224.71	44.41
2017-07-25	2576.48	206.71	42.24
2017-07-26	2529.45	203.95	42.23
2017-07-27	2671.78	204.32	42.14
2017-07-28	2809.01	193.12	40.61
2017-07-29	2726.45	205.79	41.12
2017-07-30	2757.18	197.98	40.42
2017-07-31	2875.34	203.87	43.02
2017-08-01	2718.26	226.77	43.04
2017-08-02	2710.67	219.95	42.13
2017-08-03	2804.73	225.34	42.86
2017-08-04	2895.89	223.07	43.45
2017-08-05	3252.91	256.51	46.86
2017-08-06	3213.94	261.57	45.1
2017-08-07	3378.94	269.18	45.8
2017-08-08	3419.94	296.77	48.63
2017-08-09	3342.47	296.03	48.01
2017-08-10	3381.28	295.89	46.5
2017-08-11	3650.62	308.86	47.1
2017-08-12	3884.71	310.6	46.43
2017-08-13	4073.26	298.06	45.81
2017-08-14	4325.13	300.1	45.8
2017-08-15	4181.93	289.82	43.31
2017-08-16	4376.63	302.27	44.15
2017-08-17	4331.69	301.46	43.91
2017-08-18	4160.62	295.59	47.28
2017-08-19	4193.7	297.47	45.48
2017-08-20	4087.66	301.43	46.23
2017-08-21	4001.74	321.59	47.94
2017-08-22	4100.52	314.79	46.73
2017-08-23	4151.52	317.52	53.25
2017-08-24	4334.68	325.61	50.19
2017-08-25	4371.6	331.92	51.18
2017-08-26	4352.4	333.88	51.75
2017-08-27	4382.88	347.89	61.16
2017-08-28	4382.66	347.75	62.36
2017-08-29	4579.02	370.67	63.17
2017-08-30	4565.3	378.48	64.17
2017-08-31	4703.39	383.04	71.06
2017-09-01	4892.01	387.74	86.04
2017-09-02	4578.77	348.98	79.02
2017-09-03	4582.96	347.48	76.84
2017-09-04	4236.31	295.17	65.21
2017-09-05	4376.53	312.99	71.29
2017-09-06	4597.12	334.34	80.11
2017-09-07	4599.88	329.43	78.48
2017-09-08	4228.75	296.5	67.79
2017-09-09	4226.06	294.4	66.01
2017-09-10	4122.94	288.75	61.61
2017-09-11	4161.27	294.53	66.04
2017-09-12	4130.81	291.46	64.23
2017-09-13	3882.59	277.11	61.73
2017-09-14	3154.95	213.91	41.58
2017-09-15	3637.52	250.46	48.21
2017-09-16	3625.04	246.52	48.26
2017-09-17	3582.88	251.75	48.49
2017-09-18	4065.2	293.5	55.53
2017-09-19	3924.97	282.8	52.84
2017-09-20	3905.95	283.74	51.73
2017-09-21	3631.04	258.58	46.61
2017-09-22	3630.7	264.31	48.09
2017-09-23	3792.4	286.17	49.27
2017-09-24	3682.84	282.48	47.62
2017-09-25	3926.07	292.33	51.58
2017-09-26	3892.35	287.44	51.55
2017-09-27	4200.67	306.47	56.28
2017-09-28	4174.73	299.15	54.09
2017-09-29	4163.07	291.47	52.62
2017-09-30	4338.71	301.46	55.14
2017-10-01	4403.74	302.34	54.54
2017-10-02	4409.32	297.48	53.38
2017-10-03	4317.48	292.46	52.35
2017-10-04	4229.36	292.66	51.4
2017-10-05	4328.41	295.86	51.67
2017-10-06	4370.81	308.59	52.12
2017-10-07	4426.89	311.12	52.58
2017-10-08	4610.48	308.61	53.14
2017-10-09	4772.02	297.39	50.16
2017-10-10	4781.99	299.87	50.72
2017-10-11	4826.48	303.46	50.89
2017-10-12	5446.91	304.14	60.11
2017-10-13	5647.21	338.76	59.43
2017-10-14	5831.79	339.63	63.95
2017-10-15	5678.19	336.6	65.47
2017-10-16	5725.59	333.38	64.62
2017-10-17	5605.51	317.08	59.48
2017-10-18	5590.69	314.32	60.73
2017-10-19	5708.52	308.09	59.74
2017-10-20	6011.45	304.01	60.33
2017-10-21	6031.6	300.19	58.2
2017-10-22	6008.42	295.45	56.81
2017-10-23	5930.32	286.95	54.92
2017-10-24	5526.64	298.33	55.96
2017-10-25	5750.8	297.92	56.49
2017-10-26	5904.83	296.53	55.74
2017-10-27	5780.9	297.42	55.33
2017-10-28	5753.09	296.3	54.69
2017-10-29	6153.85	305.09	57.11
2017-10-30	6130.53	307.75	56.39
2017-10-31	6468.4	305.88	55.75
2017-11-01	6767.31	291.69	53.18
2017-11-02	7078.5	287.43	54.74
2017-11-03	7207.76	305.71	56.18
2017-11-04	7379.95	300.47	55.04
2017-11-05	7407.41	296.26	54.75
2017-11-06	7022.76	298.89	55.17
2017-11-07	7144.38	294.66	61.3
2017-11-08	7459.69	309.07	62.57
2017-11-09	7143.58	320.88	64.27
2017-11-10	6618.14	299.25	59.26
2017-11-11	6357.6	314.68	62.3
2017-11-12	5950.07	307.91	59.01
2017-11-13	6559.49	316.72	61.4
2017-11-14	6635.75	337.63	62.68
2017-11-15	7315.54	333.36	63.82
2017-11-16	7871.69	330.92	71.06
2017-11-17	7708.99	332.39	67.57
2017-11-18	7790.15	347.61	69.64
2017-11-19	8036.49	354.39	71.59
2017-11-20	8200.64	366.73	72.25
2017-11-21	8071.26	360.4	70.03
2017-11-22	8253.55	380.65	71.89
2017-11-23	8038.77	410.17	73.22
2017-11-24	8253.69	474.91	77.97
2017-11-25	8790.92	466.28	88.82
2017-11-26	9330.55	471.33	85.93
2017-11-27	9818.35	480.36	91.6
2017-11-28	10058.8	472.9	96.03
2017-11-29	9888.61	427.52	85.57
2017-11-30	10233.6	447.11	88.33
2017-12-01	10975.6	466.54	99
2017-12-02	11074.6	463.45	100.28
2017-12-03	11323.2	465.85	101.26
2017-12-04	11657.2	470.2	104.24
2017-12-05	11916.7	463.28	102.4
2017-12-06	14291.5	428.59	100.35
2017-12-07	17899.7	434.41	98.29
2017-12-08	16569.4	456.03	124.85
2017-12-09	15178.2	473.5	155.24
2017-12-10	15455.4	441.72	148.66
2017-12-11	16936.8	515.14	214.2
2017-12-12	17415.4	651.43	316.16
2017-12-13	16408.2	702.77	302.6
2017-12-14	16564	695.82	279.33
2017-12-15	17706.9	684.45	299.78
2017-12-16	19497.4	696.21	298.97
2017-12-17	19140.8	719.97	318.72
2017-12-18	19114.2	794.65	358.34
2017-12-19	17776.7	826.82	350.25
2017-12-20	16624.6	819.09	314.62
2017-12-21	15802.9	821.06	317.46
2017-12-22	13831.8	674.86	264.93
2017-12-23	14699.2	719.39	288.27
2017-12-24	13925.8	694.15	275.98
2017-12-25	14026.6	765.83	273.39
2017-12-26	16099.8	773.84	286.5
2017-12-27	15838.5	762.84	272.17
2017-12-28	14606.5	737.02	249.93
2017-12-29	14656.2	753.59	245.5
2017-12-30	12952.2	717.26	218.96
2017-12-31	14156.4	756.73	232.1
2018-01-01	13657.2	772.64	229.03
2018-01-02	14982.1	884.44	255.68
2018-01-03	15201	962.72	245.37
2018-01-04	15599.2	980.92	241.37
2018-01-05	17429.5	997.72	249.27
2018-01-06	17527	1041.68	296.45
2018-01-07	16477.6	1153.17	288.45
2018-01-08	15170.1	1148.53	255.76
2018-01-09	14595.4	1299.74	247.04
2018-01-10	14973.3	1255.82	250.52
2018-01-11	13405.8	1154.93	229.37
2018-01-12	13980.6	1273.2	236.86
2018-01-13	14360.2	1396.42	259.19
2018-01-14	13772	1366.77	238.68
2018-01-15	13819.8	1291.92	232.77
2018-01-16	11490.5	1053.69	188.33
2018-01-17	11188.6	1014.25	186.52
2018-01-18	11474.9	1036.28	192.84
2018-01-19	11607.4	1039.1	192.96
2018-01-20	12899.2	1155.15	211.02
2018-01-21	11600.1	1049.58	190.42
2018-01-22	10931.4	1003.26	180.01
2018-01-23	10868.4	986.23	177.81
2018-01-24	11359.4	1058.78	179.99
2018-01-25	11259.4	1056.03	180.27
2018-01-26	11171.4	1055.17	176.73
2018-01-27	11440.7	1107.07	180.89
2018-01-28	11786.3	1246.01	193.87
2018-01-29	11296.4	1182.36	181.66
2018-01-30	10106.3	1071.13	165.28
2018-01-31	10221.1	1118.31	163.35
2018-02-01	9170.54	1036.79	142.3
2018-02-02	8830.75	915.78	131.38
2018-02-03	9174.91	964.02	160.25
2018-02-04	8277.01	834.68	148.02
2018-02-05	6955.27	697.95	125.33
2018-02-06	7754	793.12	142.99
2018-02-07	7621.3	757.07	138.2
2018-02-08	8265.59	817.81	149.47
2018-02-09	8736.98	883.86	163.95
2018-02-10	8621.9	860.41	155.59
2018-02-11	8129.97	814.66	148.99
2018-02-12	8926.57	868.71	161.57
2018-02-13	8598.31	845.26	159.55
2018-02-14	9494.63	923.56	213.36
2018-02-15	10166.4	936.98	225.43
2018-02-16	10233.9	944.21	230.12
2018-02-17	11112.7	974.11	229.46
2018-02-18	10551.8	923.92	215.74
2018-02-19	11225.3	943.86	223.06
2018-02-20	11403.7	895.37	232.85
2018-02-21	10690.4	849.97	213.35
2018-02-22	10005	812.84	195.31
2018-02-23	10301.1	864.19	209.31
2018-02-24	9813.07	840.52	209.42
2018-02-25	9664.73	844.81	220.48
2018-02-26	10366.7	869.32	220.96
2018-02-27	10725.6	878.27	216.6
2018-02-28	10397.9	855.2	202.9
2018-03-01	10951	872.2	209.75
2018-03-02	11086.4	856.85	212.56
2018-03-03	11489.7	857.22	210.64
2018-03-04	11512.6	866.68	213.8
2018-03-05	11573.3	853.68	211.18
2018-03-06	10779.9	816.95	196.6
2018-03-07	9965.57	752.83	185.84
2018-03-08	9395.01	704.6	176.51
2018-03-09	9337.55	728.92	187.17
2018-03-10	8866	686.89	177.73
2018-03-11	9578.63	723.34	188.95
2018-03-12	9205.12	699.83	178.23
2018-03-13	9194.85	690.83	175.78
2018-03-14	8269.81	614.29	161.1
2018-03-15	8300.86	611.3	164.48
2018-03-16	8338.35	601.67	165.45
2018-03-17	7916.88	552.78	152.97
2018-03-18	8223.68	538.64	154.07
2018-03-19	8630.65	556.73	161.14
2018-03-20	8913.47	557.17	168.82
2018-03-21	8929.28	561.73	169.05
2018-03-22	8728.47	539.7	163.67
2018-03-23	8879.62	539.62	167.83
2018-03-24	8668.12	526.44	159.63
2018-03-25	8495.78	524.29	160.08
2018-03-26	8209.4	489.95	149.22
2018-03-27	7833.04	450.12	135.78
2018-03-28	7954.48	446.28	131.75
2018-03-29	7165.7	385.97	114.68
2018-03-30	6890.52	394.64	118.6
2018-03-31	6973.53	396.46	116.61
2018-04-01	6844.23	379.61	115.22
2018-04-02	7083.8	386.42	119.31
2018-04-03	7456.11	416.89	134.47
2018-04-04	6853.84	380.54	118.41
2018-04-05	6811.47	383.23	119.13
2018-04-06	6636.32	370.29	113.15
2018-04-07	6911.09	385.31	116.26
2018-04-08	7023.52	400.51	117.67
2018-04-09	6770.73	398.53	114.99
2018-04-10	6834.76	414.24	114.26
2018-04-11	6968.32	430.54	118.29
2018-04-12	7889.25	492.94	129.34
2018-04-13	7895.96	492.73	125.35
2018-04-14	7986.24	501.48	126.29
2018-04-15	8329.11	531.7	132.04
2018-04-16	8058.67	511.15	128.34
2018-04-17	7902.09	502.89	132.93
2018-04-18	8163.42	524.79	140
2018-04-19	8294.31	567.89	146.3
2018-04-20	8845.83	615.72	155.54
2018-04-21	8895.58	605.4	148.93
2018-04-22	8802.46	621.86	146.77
2018-04-23	8930.88	642.55	152.25
2018-04-24	9697.5	708.16	165.78
2018-04-25	8845.74	615.42	144.76
2018-04-26	9281.51	662.81	153.68
2018-04-27	8987.05	647.03	145.9
2018-04-28	9348.48	683.68	152.3
2018-04-29	9419.08	688.88	153.63
2018-04-30	9240.55	669.92	148.48
2018-05-01	9119.01	673.61	148.49
2018-05-02	9235.92	687.15	151.58
2018-05-03	9743.86	779.54	161.46
2018-05-04	9700.76	785.62	168.79
2018-05-05	9858.15	816.12	177.76
2018-05-06	9654.8	792.31	171.8
2018-05-07	9373.01	753.72	164.88
2018-05-08	9234.82	752.86	159.62
2018-05-09	9325.18	752.28	157.05
2018-05-10	9043.94	727.28	149.87
2018-05-11	8441.49	679.59	137.12
2018-05-12	8504.89	686.05	141.88
2018-05-13	8723.94	733.5	144.59
2018-05-14	8716.79	730.55	147.71
2018-05-15	8510.38	708.87	139.88
2018-05-16	8368.83	707.05	139.27
2018-05-17	8094.32	672.66	132.77
2018-05-18	8250.97	694.37	136.06
2018-05-19	8247.18	696.53	135.32
2018-05-20	8513.25	715.37	139.7
2018-05-21	8418.99	699.22	134.51
2018-05-22	8041.78	647.74	128.68
2018-05-23	7557.82	583.59	119.31
2018-05-24	7587.34	601.76	122.61
2018-05-25	7480.14	586.73	119.44
2018-05-26	7355.88	587.28	118.28
2018-05-27	7368.22	572.67	117.99
2018-05-28	7135.99	516.04	111.6
2018-05-29	7472.59	565.39	119.57
2018-05-30	7406.52	559.59	117.53
2018-05-31	7494.17	577.65	118.07
2018-06-01	7541.45	580.04	119.92
2018-06-02	7643.45	591.81	123.31
2018-06-03	7720.25	618.33	125.5
2018-06-04	7514.47	592.98	119.9
2018-06-05	7633.76	609.3	121.7
2018-06-06	7653.98	607.12	121.18
2018-06-07	7678.24	605.19	121.43
2018-06-08	7624.92	601.08	120.08
2018-06-09	7531.98	597.56	117.74
2018-06-10	6786.02	526.48	107.04
2018-06-11	6906.92	533.28	107.52
2018-06-12	6582.36	496.84	100.75
2018-06-13	6349.9	477.49	94.08
2018-06-14	6675.35	519.74	101.15
2018-06-15	6456.58	491	96.68
2018-06-16	6550.16	499.64	97.58
2018-06-17	6499.27	500.45	96.1
2018-06-18	6734.82	518.89	98.82
2018-06-19	6769.94	537.96	98.84
2018-06-20	6776.55	536.27	97.99
2018-06-21	6729.74	527.37	96.93
2018-06-22	6083.69	465.82	85.08
2018-06-23	6162.48	474.52	82.6
2018-06-24	6173.23	457.67	80.78
2018-06-25	6249.18	460.31	81.83
2018-06-26	6093.67	432.77	76.87
2018-06-27	6157.13	442.36	80.66
2018-06-28	5903.44	422.36	74.93
2018-06-29	6218.3	436.01	78.77
2018-06-30	6404	455.18	81.37
2018-07-01	6385.82	453.92	80.24
2018-07-02	6614.18	475.35	85.26
2018-07-03	6529.59	464.2	85.1
2018-07-04	6597.55	467.32	85.49
2018-07-05	6639.14	474.41	83.76
2018-07-06	6673.5	474.01	83.38
2018-07-07	6856.93	491.66	86.2
2018-07-08	6773.88	489.12	82.4
2018-07-09	6741.75	476.68	80.86
2018-07-10	6329.95	434.42	76.08
2018-07-11	6394.71	446.52	78.7
2018-07-12	6228.81	430.07	76.81
2018-07-13	6238.05	434.03	76.94
2018-07-14	6276.12	436.09	76.72
2018-07-15	6359.64	449.85	78.94
2018-07-16	6741.75	480.66	84.6
2018-07-17	7321.04	501	89.81
2018-07-18	7370.78	480.51	86.96
2018-07-19	7466.86	469.62	86.67
2018-07-20	7354.13	450.7	82.75
2018-07-21	7419.29	462.44	84.46
2018-07-22	7418.49	459.66	83.16
2018-07-23	7711.11	450.85	82.43
2018-07-24	8424.27	479.37	89.29
2018-07-25	8181.39	472.49	86.28
2018-07-26	7951.58	464.04	84.03
2018-07-27	8165.01	469.67	84.46
2018-07-28	8192.15	466.9	83.62
2018-07-29	8218.46	466.67	84.08
2018-07-30	8180.48	457.08	82.85
2018-07-31	7780.44	433.87	79.7
2018-08-01	7624.91	420.75	77.86
2018-08-02	7567.15	412.62	76.14
2018-08-03	7434.39	418.26	77.54
2018-08-04	7032.85	407.25	73.2
2018-08-05	7068.48	410.52	74.59
2018-08-06	6951.8	406.66	73.89
2018-08-07	6753.12	380.22	68.17
2018-08-08	6305.8	356.61	62.49
2018-08-09	6568.23	365.59	63.98
2018-08-10	6184.71	334.18	59.39
2018-08-11	6295.73	322.11	58.36
2018-08-12	6322.69	319.57	59.33
2018-08-13	6297.57	286.5	56.85
2018-08-14	6199.71	278.93	54.56
2018-08-15	6308.52	282.36	54.5
2018-08-16	6334.73	288.05	55.36
2018-08-17	6580.63	315.73	61.51
2018-08-18	6423.76	295.81	57.28
2018-08-19	6506.07	300.83	57.94
2018-08-20	6308.53	274.32	54
2018-08-21	6488.76	281.94	56.35
2018-08-22	6376.71	271.34	55.32
2018-08-23	6534.88	277.1	57.54
2018-08-24	6719.96	282.97	57.93
2018-08-25	6763.19	279.65	57.91
2018-08-26	6707.26	275.2	57.33
2018-08-27	6884.64	285.6	60.25
2018-08-28	7096.28	296.5	63.02
2018-08-29	7047.16	289.31	61.77
2018-08-30	6978.23	284.11	60.32
2018-08-31	7037.58	283	61.93
2018-09-01	7193.25	295.34	65.95
2018-09-02	7272.72	294.37	65.65
2018-09-03	7260.06	289.26	65.37
2018-09-04	7361.66	285.72	67.71
2018-09-05	6792.83	232.33	58.44
2018-09-06	6529.17	230.22	57.49
2018-09-07	6467.07	217.2	56.2
2018-09-08	6225.98	197.95	53.24
2018-09-09	6300.86	196.92	54.92
2018-09-10	6329.7	197.08	54.6
2018-09-11	6321.2	185.07	52.37
2018-09-12	6351.8	183.33	51.66
2018-09-13	6517.31	211.35	54.54
2018-09-14	6512.71	211.75	56.58
2018-09-15	6543.2	223.07	56.71
2018-09-16	6517.18	220.59	56.97
2018-09-17	6281.2	197.88	52.54
2018-09-18	6371.3	209.98	54.1
2018-09-19	6398.54	209.97	54.33
2018-09-20	6519.67	224.59	56.63
2018-09-21	6734.95	246.58	60.72
2018-09-22	6721.98	240.48	60.44
2018-09-23	6710.63	244.33	61.37
2018-09-24	6595.41	228.73	57.97
2018-09-25	6446.47	218.51	57.54
2018-09-26	6495	215.85	57.4
2018-09-27	6676.75	228.49	62.98
2018-09-28	6644.13	222.4	61.9
2018-09-29	6601.96	231.64	61.61
2018-09-30	6625.56	232.85	61.14
2018-10-01	6589.62	230.77	60.21
2018-10-02	6556.1	227.18	59.71
2018-10-03	6502.59	220.49	57.48
2018-10-04	6576.69	222.22	58.28
2018-10-05	6622.48	227.6	58.77
2018-10-06	6588.31	225.12	57.84
2018-10-07	6602.95	226.12	58.16
2018-10-08	6652.23	229.26	59.41
2018-10-09	6642.64	227.98	58.71
2018-10-10	6585.53	225.77	57.98
2018-10-11	6256.24	189.5	51.23
2018-10-12	6274.58	196.73	53.55
2018-10-13	6285.99	199.84	53.45
2018-10-14	6290.93	195.72	52.19
2018-10-15	6596.54	209.7	54.88
2018-10-16	6596.11	210.12	54.07
2018-10-17	6544.43	207.08	53.67
2018-10-18	6476.71	203.35	52.53
2018-10-19	6465.41	203.73	53.02
2018-10-20	6489.19	205.43	53.36
2018-10-21	6482.35	205.14	52.92
2018-10-22	6487.16	204.04	52.2
2018-10-23	6475.74	204.34	52.54
2018-10-24	6495.84	203.85	52.52
2018-10-25	6476.29	202.72	52.23
2018-10-26	6474.75	203.33	52.1
2018-10-27	6480.38	204.21	51.93
2018-10-28	6486.39	205.37	51.94
2018-10-29	6332.63	197.25	49.07
2018-10-30	6334.27	197.56	49.24
2018-10-31	6317.61	197.38	49.44
2018-11-01	6377.78	198.87	50.27
2018-11-02	6388.44	200.64	51.33
2018-11-03	6361.26	200.19	50.97
2018-11-04	6376.13	207.49	53.61
2018-11-05	6419.66	209.09	53.55
2018-11-06	6461.01	218.45	55.95
2018-11-07	6530.14	217.18	54.19
2018-11-08	6453.72	212.23	52.37
2018-11-09	6385.62	210.07	51.9
2018-11-10	6409.22	212.53	52.4
2018-11-11	6411.27	211.34	51.36
2018-11-12	6371.27	210.42	50.65
2018-11-13	6359.49	206.83	49.7
2018-11-14	5738.35	181.4	43.61
2018-11-15	5648.03	180.81	43.95
2018-11-16	5575.55	175.18	42.46
2018-11-17	5554.33	174	41.93
2018-11-18	5623.54	177.07	42.33
2018-11-19	4871.49	149.18	36.64
2018-11-20	4451.87	130.34	33.04
2018-11-21	4602.17	136.7	34.67
2018-11-22	4365.94	126.71	32.2
2018-11-23	4347.11	123.3	32.16
2018-11-24	3880.76	113.49	29.22
2018-11-25	4009.97	116.45	30.89
2018-11-26	3779.13	108.34	29.41
2018-11-27	3820.72	110.01	31.07
2018-11-28	4257.42	122.44	34.63
2018-11-29	4278.85	117.54	33.8
2018-11-30	4017.27	113.17	32.06
2018-12-01	4214.67	118.64	34.34
2018-12-02	4139.88	116.39	33.71
2018-12-03	3894.13	108.93	31.07
2018-12-04	3956.89	110.21	31.19
2018-12-05	3753.99	102.48	29.3
2018-12-06	3521.1	91.76	26.94
2018-12-07	3419.94	93.29	25.27
2018-12-08	3476.11	92.16	24.86
2018-12-09	3614.23	95.14	25.95
2018-12-10	3502.66	91.69	24.62
2018-12-11	3424.59	88.95	23.8
2018-12-12	3486.95	90.59	24.49
2018-12-13	3313.68	86.54	23.67
2018-12-14	3242.48	84.31	23.46
2018-12-15	3236.76	84.44	23.78
2018-12-16	3252.84	85.26	25.6
2018-12-17	3545.86	95.13	29.27
2018-12-18	3696.06	101.11	30.14
2018-12-19	3745.95	101.27	29.68
2018-12-20	4134.44	116.22	32.82
2018-12-21	3896.54	109.5	30.8
2018-12-22	4014.18	116.76	31.86
2018-12-23	3998.98	130.77	33.46
2018-12-24	4078.6	140.24	33.2
2018-12-25	3815.49	129.84	31.13
2018-12-26	3857.3	131.87	30.99
2018-12-27	3654.83	116.58	28.29
2018-12-28	3923.92	137.65	32.51
2018-12-29	3820.41	138.02	31.57
2018-12-30	3865.95	139.86	31.98
2018-12-31	3742.7	133.37	30.47

## Sheet: 2019
Date	Bitcoin	Ethereum	Litecoin
2019-01-01	3843.52	140.82	31.98
2019-01-02	3943.41	155.05	33.43
2019-01-03	3836.74	149.14	32.03
2019-01-04	3857.72	154.58	32.4
2019-01-05	3845.19	155.64	34.94
2019-01-06	4076.63	157.75	39.3
2019-01-07	4025.25	151.7	37.81
2019-01-08	4030.85	150.36	39.48
2019-01-09	4035.3	150.8	38.99
2019-01-10	3678.92	128.63	33.87
2019-01-11	3687.37	127.55	32.33
2019-01-12	3661.3	125.97	32.38
2019-01-13	3552.95	116.9	30.33
2019-01-14	3706.05	129.07	32.36
2019-01-15	3630.68	122.03	31.51
2019-01-16	3655.01	123.55	31.82
2019-01-17	3678.56	123.74	31.89
2019-01-18	3657.84	121.01	31.31
2019-01-19	3728.57	124.52	32.55
2019-01-20	3601.01	119.47	31.18
2019-01-21	3576.03	117.16	31.21
2019-01-22	3604.58	118.75	31.68
2019-01-23	3585.12	117.45	32
2019-01-24	3600.87	117.36	32.78
2019-01-25	3599.77	116.38	32.98
2019-01-26	3602.46	116.49	33.15
2019-01-27	3583.97	113.41	32.59
2019-01-28	3470.45	106.59	31.2
2019-01-29	3448.12	105.6	31.1
2019-01-30	3486.18	108.91	31.93
2019-01-31	3457.79	107.06	31.65
2019-02-01	3487.95	107.61	32.83
2019-02-02	3521.06	110.43	34.39
2019-02-03	3464.01	107.49	33.44
2019-02-04	3459.15	107.82	34.11
2019-02-05	3466.36	107.44	34.26
2019-02-06	3413.77	104.92	32.93
2019-02-07	3399.47	104.54	33.22
2019-02-08	3666.78	119.27	43.46
2019-02-09	3671.2	119.43	44.79
2019-02-10	3690.19	124.81	46.83
2019-02-11	3648.43	121.3	43.18
2019-02-12	3653.53	122.57	43.93
2019-02-13	3632.07	122.55	42
2019-02-14	3616.88	121.39	41.64
2019-02-15	3620.81	122.1	42.7
2019-02-16	3629.79	123.26	43.59
2019-02-17	3673.84	133.6	43.93
2019-02-18	3915.71	146.1	48.04
2019-02-19	3947.09	145.35	47.86
2019-02-20	3999.82	149.55	51.79
2019-02-21	3954.12	146.13	49.15
2019-02-22	4005.53	149.09	49.81
2019-02-23	4142.53	158.8	51.68
2019-02-24	3810.43	135.85	44.68
2019-02-25	3882.7	139.82	46.21
2019-02-26	3854.36	138.09	45.49
2019-02-27	3851.05	136.13	45.58
2019-02-28	3854.79	136.75	46.24
2019-03-01	3859.58	136.44	47.49
2019-03-02	3864.42	134.21	49.02
2019-03-03	3847.18	132.25	48.38
2019-03-04	3761.56	127.77	46.43
2019-03-05	3896.38	137.82	53.13
2019-03-06	3903.94	138.79	55.78
2019-03-07	3911.48	138.03	57.19
2019-03-08	3901.13	135.13	56.1
2019-03-09	3963.31	137.97	58.09
2019-03-10	3951.6	136.76	57.18
2019-03-11	3905.23	133.83	55.42
2019-03-12	3909.16	134.44	57
2019-03-13	3906.72	133.26	55.93
2019-03-14	3924.37	133.71	56.58
2019-03-15	3960.91	137.69	58.99
2019-03-16	4048.73	142.4	61.84
2019-03-17	4025.23	140	61.24
2019-03-18	4032.51	139.37	60.26
2019-03-19	4071.19	140.52	60.62
2019-03-20	4087.48	140.69	60.85
2019-03-21	4029.33	136.64	59.38
2019-03-22	4023.97	137.18	59.82
2019-03-23	4035.83	138.24	61.35
2019-03-24	4022.17	136.99	60.22
2019-03-25	3963.07	135.03	59.5
2019-03-26	3985.08	135.46	59.34
2019-03-27	4087.07	140.99	62.25
2019-03-28	4069.11	139.42	61.17
2019-03-29	4098.37	142.5	61.3
2019-03-30	4106.66	142.09	60.62
2019-03-31	4105.4	141.51	60.76
2019-04-01	4158.18	141.83	60.68
2019-04-02	4879.88	163.96	76.19
2019-04-03	4973.02	161.46	84.92
2019-04-04	4922.8	158.05	84.98
2019-04-05	5036.68	165.51	88.68
2019-04-06	5059.82	165.95	92.57
2019-04-07	5198.9	174.53	92.31
2019-04-08	5289.77	180.26	89.49
2019-04-09	5204.96	176.11	86.79
2019-04-10	5324.55	177.34	88.38
2019-04-11	5064.49	165.5	79.68
2019-04-12	5089.54	164.74	78.96
2019-04-13	5096.59	164.51	78.22
2019-04-14	5167.72	167.84	82.94
2019-04-15	5067.11	161.57	79.05
2019-04-16	5235.56	167.62	81.35
2019-04-17	5251.94	166.95	79.33
2019-04-18	5298.39	173.81	82.07
2019-04-19	5303.81	173.71	82.57
2019-04-20	5337.89	173.75	81.51
2019-04-21	5314.53	170.05	77.33
2019-04-22	5399.37	171.87	76.95
2019-04-23	5572.36	171.45	74.85
2019-04-24	5464.87	165.83	73.31
2019-04-25	5210.52	154.46	71.25
2019-04-26	5279.35	156.35	73.12
2019-04-27	5268.29	158.43	72.12
2019-04-28	5285.14	157.3	69.73
2019-04-29	5247.35	155.2	67.96
2019-04-30	5350.73	162.17	74.28
2019-05-01	5402.7	160.82	73.66
2019-05-02	5505.28	162.12	73.78
2019-05-03	5768.29	167.95	79.33
2019-05-04	5831.17	164.03	78.06
2019-05-05	5795.71	163.45	75.98
2019-05-06	5746.81	172.65	74.98
2019-05-07	5829.5	169.8	74.69
2019-05-08	5982.46	170.95	74.62
2019-05-09	6174.53	170.29	74.18
2019-05-10	6378.85	173.14	77.17
2019-05-11	7204.77	194.3	89.22
2019-05-12	6972.37	187.33	84.57
2019-05-13	7814.92	196.85	88.06
2019-05-14	7994.42	217.15	91.62
2019-05-15	8205.17	247.15	101.74
2019-05-16	7884.91	264.01	95.59
2019-05-17	7343.9	243.76	89
2019-05-18	7271.21	234.6	86.7
2019-05-19	8197.69	261.29	95.32
2019-05-20	7978.31	251.86	91.49
2019-05-21	7963.33	255.22	91.51
2019-05-22	7680.07	244.7	88.21
2019-05-23	7881.85	245.97	89.18
2019-05-24	7987.37	249.48	99.9
2019-05-25	8052.54	251.76	102.67
2019-05-26	8673.22	267.07	111.42
2019-05-27	8805.78	272.86	118.03
2019-05-28	8719.96	271.77	114.93
2019-05-29	8659.49	269.46	115.08
2019-05-30	8319.47	255.86	108.8
2019-05-31	8574.5	268.11	114.54
2019-06-01	8564.02	265.39	112.62
2019-06-02	8742.96	270.23	114.7
2019-06-03	8208.99	252.61	107.47
2019-06-04	7707.77	241.34	102.09
2019-06-05	7824.23	247.05	103.85
2019-06-06	7822.02	249.47	111.11
2019-06-07	8043.95	250.93	117.37
2019-06-08	7954.13	245.74	118.55
2019-06-09	7688.08	233.09	115.13
2019-06-10	8000.33	247.52	129.07
2019-06-11	7927.71	245.78	136.03
2019-06-12	8145.86	260.9	135.65
2019-06-13	8230.92	256.17	131.35
2019-06-14	8693.83	264.09	133.05
2019-06-15	8838.38	269.02	138.13
2019-06-16	8994.49	269.22	137.12
2019-06-17	9320.35	274.35	134.44
2019-06-18	9081.76	265.05	135.16
2019-06-19	9273.52	269.43	136.6
2019-06-20	9527.16	271.7	135.48
2019-06-21	10144.6	294.91	138.88
2019-06-22	10701.7	309.38	141.9
2019-06-23	10855.4	307.83	136.88
2019-06-24	11011.1	310.42	135.53
2019-06-25	11790.9	318.13	136.49
2019-06-26	13016.2	336.75	131.27
2019-06-27	11182.8	294.27	114.4
2019-06-28	12407.3	311.23	120.15
2019-06-29	11959.4	320.06	133.66
2019-06-30	10817.2	290.7	122.25
2019-07-01	10583.1	293.64	122.58
2019-07-02	10801.7	291.6	119.24
2019-07-03	11961.3	303.1	122.56
2019-07-04	11215.4	284.52	119.98
2019-07-05	10978.5	288	118.35
2019-07-06	11208.5	287.55	117.82
2019-07-07	11450.9	305.7	120.32
2019-07-08	12286	313.25	123.29
2019-07-09	12573.8	308.88	119.43
2019-07-10	12156.5	290	108.5
2019-07-11	11358.7	268.7	102.64
2019-07-12	11816	276.28	105.3
2019-07-13	11392.4	269.46	101.02
2019-07-14	10256.1	227.58	89.77
2019-07-15	10895.1	229.78	90.92
2019-07-16	9477.64	199.19	79.5
2019-07-17	9693.8	211.48	89.81
2019-07-18	10666.5	226.57	101.09
2019-07-19	10530.7	221.33	98.4
2019-07-20	10767.1	229.12	100.61
2019-07-21	10599.1	225.63	99.63
2019-07-22	10343.1	217.56	95.42
2019-07-23	9900.77	212.73	90.62
2019-07-24	9811.93	217.05	94.31
2019-07-25	9911.84	219.62	93.45
2019-07-26	9870.3	219.63	94.31
2019-07-27	9477.68	207.41	88.89
2019-07-28	9552.86	211.19	89.77
2019-07-29	9519.15	211.27	90.43
2019-07-30	9607.42	210.52	90.57
2019-07-31	10085.6	218.65	98.51
2019-08-01	10399.7	217.81	99.18
2019-08-02	10518.2	217.87	94.94
2019-08-03	10821.7	222.49	94.58
2019-08-04	10970.2	222.67	93.2
2019-08-05	11805.6	234.22	96.83
2019-08-06	11478.2	226.02	93.07
2019-08-07	11942	226.39	90.91
2019-08-08	11966.4	220.94	90.03
2019-08-09	11862.9	210.49	84.44
2019-08-10	11354	206.73	85.42
2019-08-11	11523.6	216.09	89.75
2019-08-12	11382.6	211.29	85.75
2019-08-13	10895.8	208.71	84.41
2019-08-14	10051.7	186.61	76.06
2019-08-15	10311.5	188.5	76.39
2019-08-16	10374.3	185.44	74.92
2019-08-17	10231.7	185.69	72.8
2019-08-18	10345.8	194.49	76.27
2019-08-19	10916	203.09	77.26
2019-08-20	10763.2	196.57	75.2
2019-08-21	10138	186.89	72.96
2019-08-22	10131.1	191.33	73.6
2019-08-23	10408	194.71	75.4
2019-08-24	10160	191.29	73.46
2019-08-25	10138.5	186.84	72.31
2019-08-26	10370.8	188.93	73.86
2019-08-27	10185.5	187.52	72.84
2019-08-28	9754.42	173.89	67.43
2019-08-29	9510.2	169.52	64.1
2019-08-30	9598.17	168.83	64.33
2019-08-31	9630.66	172.47	64.58
2019-09-01	9757.97	171.63	66.14
2019-09-02	10346.8	178.35	66.94
2019-09-03	10623.5	179.5	69.13
2019-09-04	10594.5	175.99	67.29
2019-09-05	10575.5	174.22	65.4
2019-09-06	10353.3	169.96	65.23
2019-09-07	10517.2	178.26	69.04
2019-09-08	10441.3	181.36	70.55
2019-09-09	10335	181.15	70.19
2019-09-10	10116	179.79	70.82
2019-09-11	10178.4	178.73	69.92
2019-09-12	10410.1	181.02	69.23
2019-09-13	10360.5	181.11	68.99
2019-09-14	10358	188.11	70.56
2019-09-15	10347.7	189.79	70.32
2019-09-16	10276.8	197.11	72.57
2019-09-17	10241.3	208.61	74.22
2019-09-18	10198.2	211.39	77.97
2019-09-19	10266.4	221.28	77.06
2019-09-20	10181.6	218.05	75.15
2019-09-21	10019.7	215.52	73.52
2019-09-22	10070.4	211.55	72.62
2019-09-23	9729.32	201.92	66.85
2019-09-24	8620.57	168.11	55.82
2019-09-25	8486.99	170.89	57.66
2019-09-26	8118.97	166.73	55.54
2019-09-27	8251.85	174.71	56.36
2019-09-28	8245.92	174.57	55.68
2019-09-29	8104.19	170.5	54.32
2019-09-30	8293.87	179.87	56.06
2019-10-01	8343.28	177.34	56.06
2019-10-02	8393.04	180.71	56.51
2019-10-03	8259.99	175.2	56.55
2019-10-04	8205.94	176.99	56.85
2019-10-05	8151.5	176.35	56.84
2019-10-06	7988.16	173.06	55.41
2019-10-07	8245.62	181.19	57.79
2019-10-08	8228.78	182.02	57.4
2019-10-09	8595.74	193.29	59.43
2019-10-10	8586.47	191.66	57.78
2019-10-11	8321.76	182.57	56.3
2019-10-12	8336.56	180.83	55.98
2019-10-13	8321.01	182.08	56.71
2019-10-14	8374.69	186.96	56.98
2019-10-15	8205.37	181.41	54.94
2019-10-16	8047.53	176.01	52.92
2019-10-17	8103.91	178.03	54.88
2019-10-18	7973.21	173.62	53.49
2019-10-19	7988.56	172.91	54.03
2019-10-20	8222.08	175.53	54.93
2019-10-21	8243.72	174.92	54.94
2019-10-22	8078.2	172.3	53.74
2019-10-23	7514.67	162.4	49.63
2019-10-24	7493.49	162.17	50.07
2019-10-25	8660.7	181.52	56.94
2019-10-26	9244.97	179.84	56.78
2019-10-27	9551.71	184.24	59.91
2019-10-28	9256.15	182.66	58.13
2019-10-29	9427.69	190.34	59.87
2019-10-30	9205.73	184.69	58.42
2019-10-31	9199.58	183.97	58.78
2019-11-01	9261.1	183.97	58.58
2019-11-02	9324.72	183.93	58.6
2019-11-03	9235.35	182.43	58.63
2019-11-04	9412.61	186.36	61.57
2019-11-05	9342.53	189.3	63.3
2019-11-06	9360.88	191.59	64.27
2019-11-07	9267.56	187.98	61.84
2019-11-08	8804.88	184.21	60.53
2019-11-09	8813.58	185.03	61.95
2019-11-10	9055.53	189.48	63.84
2019-11-11	8757.79	185.49	61.9
2019-11-12	8815.66	186.84	61.34
2019-11-13	8808.26	188.26	61.11
2019-11-14	8708.1	186	59.43
2019-11-15	8491.99	180.52	57.81
2019-11-16	8550.76	183.35	58.57
2019-11-17	8577.98	185.12	59.57
2019-11-18	8309.29	180.56	56.8
2019-11-19	8206.15	177.46	55.62
2019-11-20	8027.27	175.7	55.29
2019-11-21	7642.75	161.46	50.88
2019-11-22	7296.58	150.27	47.62
2019-11-23	7397.8	153.42	48.71
2019-11-24	7047.92	142.83	44.73
2019-11-25	7146.13	146.48	45.83
2019-11-26	7218.37	148.97	47.27
2019-11-27	7531.66	153.01	48.01
2019-11-28	7463.11	151.72	47.06
2019-11-29	7761.24	155.3	48.88
2019-11-30	7569.63	152.54	47.48
